# Supplementary material for: APAVAC Immunotherapy for the Adjuvant Treatment of a Canine Mucosal Melanoma
Source: Vet Sci. 2024 Dec 6;11(12):628. doi: 10.3390/vetsci11120628 (PMC11680214; doi:10.3390/vetsci11120628)
Supplement: Supplementary file 1 [file vetsci-11-00628-s001.zip]

Archive with 1 entries (1 files):
- vetsci-3267294-supplementary.pdf
